# Supplementary material for: Use of CRISPR/Cas9-Based Gene Editing to Simultaneously Mutate Multiple Homologous Genes Required for Pollen Development and Male Fertility in Maize
Source: Cells. 2022 Jan 27;11(3):439. doi: 10.3390/cells11030439 (PMC8834288; doi:10.3390/cells11030439)
Supplement: Supplementary file 1 [file cells-11-00439-s001.zip]

Archive with 6 entries (5 files):
- cells-1520959-supplementary/
- cells-1520959-supplementary/Supplemental Table S1-Primers used in this study.xlsx
- cells-1520959-supplementary/Supplemental Table S2-Genotypic and phenotypic identification of ZmTGA9-Cas9 line-final submission version.xlsx
- cells-1520959-supplementary/Supplemental Table S3-Genotypic and phenotypic identification of  ZmDFR-Cas9 line-final submission version.xlsx
- cells-1520959-supplementary/Supplemental Table S4-Genotypic and phenotypic identification of ZmACOS5-Cas9 line-final submission version.xlsx
- cells-1520959-supplementary/Supplementary Figures -20220117.pdf
