# Supplementary material for: Use of CRISPR/Cas9-Based Gene Editing to Simultaneously Mutate Multiple Homologous Genes Required for Pollen Development and Male Fertility in Maize
Source: Cells. 2022 Jan 27;11(3):439. doi: 10.3390/cells11030439 (PMC8834288; doi:10.3390/cells11030439)
Supplement: Supplementary file 1 [file cells-11-00439-s001.zip › cells-1520959-supplementary/Supplemental Table S1-Primers used in this study.xlsx]

## Sheet: Sheet1
Supplemental Table S1. Primers used in this study (Sequences in red indicate the edited target sites)
Construct or gene	Primer name	Sequence (5’ to 3’)
Plant transformation
pCas9-ZmTGA9-1/-2/-3	ZmTGA9-1-MT1-F	ATATATGGTCTCTGGCGATACTCCACGTCAAACATGGGTTTTAGAGCTAGAAATAGCAA
	ZmTGA9-2/-3-MT2-R	ATTATTGGTCTCTAAACAGCGCTGCTTCTTCTGGATTGCTTCTTGGTGCCGC
pCas9-ZmDFR1/2	ZmDFR-MT1-F	ATATATGGTCTCTGGCGAAGCCGCTTGACGAGCCAGGGTTTTAGAGCTAGAAATAGCAA
	ZmDFR-MT2-R	ATTATTGGTCTCTAAACCTTGGCTTATCAAACGGCTTGCTTCTTGGTGCCGC
pCas9-ZmACOS5-1	ZmACOS5-1-MT1-F	ATATATGGTCTCTGGCGAGAGCGCGACCACCACTACGGTTTTAGAGCTAGAAATAGCAA
	ZmACOS5-1-MT2-R	ATTATTGGTCTCTAAACCGGTGCGATCAGCTGGGACTGCTTCTTGGTGCCGC
pCas9-ZmACOS5-2	ZmACOS5-2-MT1-F	ATATATGGTCTCTGGCGAGGTGGAGGACTCCGAGGCCGTTTTAGAGCTAGAAATAGCAA
	ZmACOS5-2-MT2-R	ATTATTGGTCTCTAAACGAGGCTCACCACGGGGTACTGCTTCTTGGTGCCGC
Transformation identification
Cas9	Cas9-F	CCCGGACAATAGCGATGT
	Cas9-R	GAGTGGGCCGACGTAGTA
Bar	OGF41	TCTACCATGAGCCCAGAAC
	OGF42	TCAAATCTCGGTGACGGGCA
Genotypic identification of T0 and T1 plants
ZmTGA9-1	ZmTGA9-1-T-F	ACCTTTCAGGGCCTCTTTCTTG
	ZmTGA9-1-T-R	GAGGTGGAACACGTCGGATT
ZmTGA9-2	ZmTGA9-2-T-F	TGGCTTGACGACGACACCAA
	ZmTGA9-2-T-R	ACGACTGCTGCAGATTGCAG
ZmTGA9-3	ZmTGA9-3-T-F	GCCTCATCGTGGAGGAGTGC
	ZmTGA9-3-T-R	ACGGCCATGATGTTCATGCAG
ZmDFR1	ZmDFR1-T-F	AGAATGGCTAACACTGCTAAG
	ZmDFR1-T-R	GAAGCTGCAAATATGAGAAAC
ZmDFR2	ZmDFR2-T-F	TCTAGAATGTTCCTGCCGATGC
	ZmDFR2-T-R	CGCAAATACCTGGGTCCCT
ZmACOS5-1	ZmACOS5-1-T-F	GACCCAACAACCAAACATCACC
	ZmACOS5-1-T-R	ACATAGACGAGCAGAGGTTGGAGA
ZmACOS5-2	ZmACOS5-2-T-F	TCCTACACCTACGGCGAGC
	ZmACOS5-2-T-R	CCAGCGTCCTTCACCTTGTCG
Functional molecular markers for detecting CRISPR/Cas9 editing mutations in F2 plants
ZmTGA9-1	ZmTGA9-1-F	TGGTGTACGTGTCCAGGTG
	ZmTGA9-1-R	CCAGCCACCGGGCGTAC
ZmTGA9-2	ZmTGA9-2-F	CTCCTCACCGGCTCCTGG
	ZmTGA9-2-R	GCTCGGACGGGCGGAAG
ZmTGA9-3	ZmTGA9-3-F	CTGGACCACCCCCGCC
	ZmTGA9-3-R	AGCCTCCCATCCAGAAGAAG
ZmDFR1	ZmDFR1-F	CACTGGGGCGTCTGGTTTC
	ZmDFR1-R	CATGGTACCCAGACTCAAG
ZmDFR2	ZmDFR2-F	GTAACCGGGGCCTCAGGC
	ZmDFR2-R	CCCTACCACATGATATCCAGACTC
ZmACOS5-1	ZmACOS5-1-F	CGGTCCGTGGGCGTCCGCAAG
	ZmACOS5-1-R	TACACCGCGAGGTTCGGGAG
ZmACOS5-2	ZmACOS5-2-F	AGATCAAGAAGCAGGTGGAG
	ZmACOS5-2-R	TTGTCGTAGGCCACCGCGTC
