# Supplementary material for: Use of CRISPR/Cas9-Based Gene Editing to Simultaneously Mutate Multiple Homologous Genes Required for Pollen Development and Male Fertility in Maize
Source: Cells. 2022 Jan 27;11(3):439. doi: 10.3390/cells11030439 (PMC8834288; doi:10.3390/cells11030439)
Supplement: Supplementary file 1 [file cells-11-00439-s001.zip › cells-1520959-supplementary/Supplemental Table S2-Genotypic and phenotypic identification of ZmTGA9-Cas9 line-final submission version.xlsx]

## Sheet: 1
Supplemental Table S2. Genotypes and phenotypes of all F2 plants derived from ZmTGA9-1/-2/-3-Cas9 line
F2 plants		F2-1	F2-2	F2-3	F2-4	F2-5	F2-6	F2-7	F2-8	F2-9	F2-10	F2-11	F2-12	F2-13	F2-14	F2-15	F2-16	F2-17	F2-18	F2-19	F2-20
Genotypes	TGA9-1	aa	Aa	Aa	Aa	Aa	Aa	Aa	aa	Aa	aa	aa	Aa	aa	aa	Aa	Aa	aa	AA	Aa	Aa
	TGA9-2	BB	Bb	BB	bb	Bb	BB	bb	Bb	Bb	bb	BB	Bb	BB	bb	Bb	BB	BB	Bb	bb	Bb
	TGA9-3	Cc	Cc	CC	Cc	CC	CC	CC	Cc	CC	Cc	Cc	Cc	cc	Cc	CC	Cc	CC	Cc	Cc	CC
Phenotypes		fertile	fertile	fertile	fertile	fertile	fertile	fertile	fertile	fertile	fertile	fertile	fertile	fertile	fertile	fertile	fertile	fertile	fertile	fertile	fertile
F2 plants		F2-21	F2-22	F2-23	F2-24	F2-25	F2-26	F2-27	F2-28	F2-29	F2-30	F2-31	F2-32	F2-33	F2-34	F2-35	F2-36	F2-37	F2-38	F2-39	F2-40
Genotypes	TGA9-1	Aa	aa	aa	aa	aa	Aa	aa	AA	Aa	Aa	AA	AA	AA	Aa	aa	aa	aa	Aa	AA	Aa
	TGA9-2	bb	Bb	Bb	BB	Bb	Bb	Bb	Bb	Bb	BB	BB	Bb	Bb	bb	BB	Bb	Bb	Bb	bb	Bb
	TGA9-3	Cc	CC	CC	cc	cc	Cc	Cc	Cc	CC	Cc	Cc	Cc	Cc	Cc	Cc	Cc	Cc	Cc	cc	CC
Phenotypes		fertile	fertile	fertile	fertile	fertile	fertile	fertile	fertile	fertile	fertile	fertile	fertile	fertile	fertile	fertile	fertile	fertile	fertile	fertile	fertile
F2 plants		F2-41	F2-42	F2-43	F2-44	F2-45	F2-46	F2-47	F2-48	F2-49	F2-50	F2-51	F2-52	F2-53	F2-54	F2-55	F2-56	F2-57	F2-58	F2-59	F2-60
Genotypes	TGA9-1	aa	Aa	AA	Aa	Aa	AA	AA	Aa	Aa	AA	Aa	Aa	Aa	aa	aa	AA	aa	Aa	Aa	AA
	TGA9-2	bb	Bb	Bb	bb	Bb	Bb	bb	BB	bb	Bb	bb	BB	bb	Bb	BB	bb	Bb	BB	BB	Bb
	TGA9-3	cc	cc	cc	cc	Cc	Cc	Cc	CC	Cc	Cc	CC	CC	cc	Cc	CC	cc	Cc	Cc	Cc	Cc
Phenotypes		complete sterility	fertile	fertile	fertile	fertile	fertile	fertile	fertile	fertile	fertile	fertile	fertile	fertile	fertile	fertile	fertile	fertile	fertile	fertile	fertile
F2 plants		F2-61	F2-62	F2-63	F2-64	F2-65	F2-66	F2-67	F2-68	F2-69	F2-70	F2-71	F2-72	F2-73	F2-74	F2-75	F2-76	F2-77	F2-78	F2-79	F2-80
Genotypes	TGA9-1	Aa	Aa	AA	Aa	Aa	Aa	AA	Aa	AA	AA	Aa	Aa	Aa	Aa	Aa	Aa	Aa	aa	aa	AA
	TGA9-2	bb	Bb	bb	Bb	bb	Bb	BB	bb	bb	Bb	Bb	Bb	Bb	bb	bb	bb	bb	BB	BB	Bb
	TGA9-3	Cc	Cc	Cc	Cc	Cc	Cc	CC	Cc	cc	Cc	cc	Cc	cc	Cc	CC	cc	CC	Cc	CC	cc
Phenotypes		fertile	fertile	fertile	fertile	fertile	fertile	fertile	fertile	fertile	fertile	fertile	fertile	fertile	fertile	fertile	fertile	fertile	fertile	fertile	fertile
F2 plants		F2-81	F2-82	F2-83	F2-84	F2-85
Genotypes	TGA9-1	Aa	Aa	Aa	Aa	Aa
	TGA9-2	BB	bb	BB	BB	Bb
	TGA9-3	Cc	Cc	CC	cc	cc
Phenotypes		fertile	fertile	fertile	fertile	fertile
