# Supplementary material for: Use of CRISPR/Cas9-Based Gene Editing to Simultaneously Mutate Multiple Homologous Genes Required for Pollen Development and Male Fertility in Maize
Source: Cells. 2022 Jan 27;11(3):439. doi: 10.3390/cells11030439 (PMC8834288; doi:10.3390/cells11030439)
Supplement: Supplementary file 1 [file cells-11-00439-s001.zip › cells-1520959-supplementary/Supplemental Table S3-Genotypic and phenotypic identification of ZmDFR-Cas9 line-final submission version.xlsx]

## Sheet: Sheet1
Supplemental Table S3. Genotypes and phenotypes of all F2 plants derived from ZmDFR1/2-Cas9 line
F2 plants		F2-1	F2-2	F2-3	F2-4	F2-5	F2-6	F2-7	F2-8	F2-9	F2-10	F2-11	F2-12	F2-13	F2-14	F2-15	F2-16	F2-17	F2-18	F2-19	F2-20
Genotypes	DFR1	Aa	AA	aa	AA	Aa	AA	Aa	aa	Aa	Aa	Aa	Aa	Aa	Aa	AA	AA	AA	Aa	aa	Aa
	DFR2	BB	BB	BB	bb	BB	Bb	Bb	Bb	BB	Bb	Bb	Bb	bb	bb	Bb	bb	BB	Bb	BB	Bb
Phenotypes		fertile	fertile	partial sterility	partial sterility	fertile	fertile	fertile	partial sterility	fertile	fertile	fertile	fertile	partial sterility	partial sterility	fertile	partial sterility	fertile	fertile	partial sterility	fertile
F2 plants		F2-21	F2-22	F2-23	F2-24	F2-25	F2-26	F2-27	F2-28	F2-29	F2-30	F2-31	F2-32	F2-33	F2-34	F2-35	F2-36	F2-37	F2-38	F2-39	F2-40
Genotypes	DFR1	Aa	AA	aa	AA	AA	Aa	aa	aa	AA	Aa	aa	Aa	Aa	aa	aa	aa	aa	Aa	Aa	aa
	DFR2	Bb	Bb	BB	Bb	Bb	Bb	Bb	Bb	Bb	Bb	BB	BB	bb	Bb	bb	bb	Bb	Bb	Bb	bb
Phenotypes		fertile	fertile	partial sterility	fertile	fertile	fertile	partial sterility	partial sterility	fertile	fertile	partial sterility	fertile	partial sterility	partial sterility	complete sterility	complete sterility	partial sterility	fertile	fertile	complete sterility
F2 plants		F2-41	F2-42	F2-43	F2-44	F2-45	F2-46	F2-47	F2-48	F2-49	F2-50	F2-51	F2-52	F2-53	F2-54	F2-55	F2-56	F2-57	F2-58	F2-59	F2-60
Genotypes	DFR1	Aa	aa	AA	Aa	Aa	aa	aa	Aa	AA	AA	aa	aa	AA	Aa	Aa	aa	Aa	Aa	aa	AA
	DFR2	BB	Bb	bb	Bb	Bb	bb	Bb	bb	Bb	BB	Bb	BB	Bb	Bb	BB	bb	bb	Bb	Bb	Bb
Phenotypes		fertile	partial sterility	partial sterility	fertile	fertile	complete sterility	partial sterility	partial sterility	fertile	fertile	partial sterility	partial sterility	fertile	fertile	fertile	complete sterility	partial sterility	fertile	partial sterility	fertile
F2 plants		F2-61	F2-62	F2-63	F2-64	F2-65	F2-66	F2-67	F2-68	F2-69	F2-70	F2-71	F2-72	F2-73	F2-74	F2-75	F2-76	F2-77	F2-78	F2-79	F2-80
Genotypes	DFR1	Aa	aa	aa	Aa	AA	aa	aa	AA	Aa	Aa	AA	Aa	AA	Aa	Aa	AA	Aa	aa	AA	Aa
	DFR2	Bb	Bb	BB	bb	bb	BB	Bb	BB	Bb	bb	Bb	BB	Bb	Bb	BB	Bb	bb	Bb	Bb	bb
Phenotypes		fertile	partial sterility	partial sterility	partial sterility	partial sterility	partial sterility	partial sterility	fertile	fertile	partial sterility	fertile	fertile	fertile	fertile	fertile	fertile	partial sterility	partial sterility	fertile	partial sterility
F2 plants		F2-81	F2-82	F2-83	F2-84	F2-85	F2-86	F2-87	F2-88	F2-89	F2-90	F2-91	F2-92	F2-93	F2-94	F2-95	F2-96	F2-97	F2-98	F2-99	F2-100
Genotypes	DFR1	Aa	Aa	AA	AA	AA	Aa	aa	aa	Aa	AA	AA	Aa	Aa	Aa	AA	Aa	aa	AA	aa	Aa
	DFR2	bb	Bb	bb	Bb	Bb	BB	BB	Bb	Bb	Bb	BB	bb	bb	Bb	bb	bb	Bb	Bb	Bb	Bb
Phenotypes		partial sterility	fertile	partial sterility	fertile	fertile	fertile	partial sterility	partial sterility	fertile	fertile	fertile	partial sterility	partial sterility	fertile	partial sterility	partial sterility	partial sterility	fertile	partial sterility	fertile
F2 plants		F2-101	F2-102	F2-103	F2-104	F2-105	F2-106	F2-107	F2-108	F2-109	F2-110	F2-111	F2-112	F2-113	F2-114	F2-115	F2-116	F2-117	F2-118	F2-119	F2-120
Genotypes	DFR1	Aa	Aa	Aa	Aa	Aa	Aa	Aa	Aa	Aa	AA	AA	AA	AA	aa	AA	aa	Aa	Aa	AA	AA
	DFR2	BB	bb	Bb	bb	bb	bb	bb	bb	bb	bb	BB	bb	Bb	Bb	BB	Bb	Bb	Bb	BB	BB
Phenotypes		fertile	partial sterility	fertile	partial sterility	partial sterility	partial sterility	partial sterility	partial sterility	partial sterility	partial sterility	fertile	partial sterility	fertile	partial sterility	fertile	partial sterility	fertile	fertile	fertile	fertile
F2 plants		F2-121	F2-122	F2-123	F2-124	F2-125	F2-126	F2-127	F2-128	F2-129	F2-130	F2-131	F2-132	F2-133	F2-134	F2-135	F2-136	F2-137	F2-138	F2-139	F2-140
Genotypes	DFR1	AA	AA	aa	Aa	Aa	aa	Aa	aa	Aa	Aa	aa	Aa	aa	aa	AA	Aa	Aa	aa	Aa	aa
	DFR2	Bb	Bb	BB	BB	Bb	Bb	Bb	Bb	Bb	BB	BB	bb	Bb	bb	Bb	bb	Bb	Bb	Bb	Bb
Phenotypes		fertile	fertile	partial sterility	fertile	fertile	partial sterility	fertile	partial sterility	fertile	fertile	partial sterility	partial sterility	partial sterility	complete sterility	fertile	partial sterility	fertile	partial sterility	fertile	partial sterility
F2 plants		F2-141	F2-142	F2-143	F2-144	F2-145	F2-146	F2-147	F2-148	F2-149	F2-150	F2-151	F2-152	F2-153	F2-154	F2-155	F2-156
Genotypes	DFR1	Aa	Aa	AA	AA	aa	aa	AA	Aa	Aa	aa	AA	AA	Aa	AA	Aa	Aa
	DFR2	BB	BB	Bb	Bb	Bb	BB	Bb	bb	bb	bb	bb	Bb	Bb	Bb	bb	BB
Phenotypes		fertile	fertile	fertile	fertile	partial sterility	partial sterility	fertile	partial sterility	partial sterility	complete sterility	partial sterility	fertile	fertile	fertile	partial sterility	fertile
